# Supplementary material for: Mitogenomic Alterations in Breast Cancer: Identification of Potential Biomarkers of Risk and Prognosis
Source: Int J Mol Sci. 2025 Aug 30;26(17):8456. doi: 10.3390/ijms26178456 (PMC12428619; doi:10.3390/ijms26178456)
Supplement: Supplementary file 1 [file ijms-26-08456-s001.zip]

Archive with 1 entries (1 files):
- ijms-3774697-supplementary.pdf
